# Supplementary material for: A remarkable new species of Picolistrus Majer, 1990 (Coleoptera, Dasytidae) from Yunnan, China
Source: Biodivers Data J. 2025 May 30;13:e156603. doi: 10.3897/BDJ.13.e156603 (PMC12144555; doi:10.3897/BDJ.13.e156603)
Supplement: XML Treatment for Picolistrus [file BDJ.13.e156603-treatment1.xml]

<!DOCTYPE tp:taxon-treatment
  PUBLIC "-//TaxonX//DTD Taxonomic Treatment Publishing DTD v0 20100105//EN" "tax-treatment-NSO.dtd">
<tp:taxon-treatment xmlns:tp="http://www.plazi.org/taxpub"><tp:treatment-meta><mixed-citation publication-type="journal"><person-group><name><surname>Miao</surname><given-names>Jialin</given-names></name><name><surname>Liu</surname><given-names>Haoyu</given-names></name><name><surname>Tong</surname><given-names>Junbo</given-names></name><name><surname>Yang</surname><given-names>Xingke</given-names></name><name><surname>Yang</surname><given-names>Yuxia</given-names></name></person-group><article-title>A remarkable new species of <italic><tp:taxon-name><tp:taxon-name-part taxon-name-part-type="genus" reg="Picolistrus">Picolistrus</tp:taxon-name-part></tp:taxon-name></italic> Majer, 1990 (<tp:taxon-name><tp:taxon-name-part taxon-name-part-type="order">Coleoptera</tp:taxon-name-part></tp:taxon-name>, <tp:taxon-name><tp:taxon-name-part taxon-name-part-type="family">Dasytidae</tp:taxon-name-part></tp:taxon-name>) from Yunnan, China</article-title><source>Biodivers Data J</source><day>30</day><month>05</month><year>2025</year><volume>13</volume><pub-id pub-id-type="doi">10.3897/BDJ.13.e156603</pub-id></mixed-citation></tp:treatment-meta><tp:nomenclature><tp:taxon-name>
            <object-id xmlns:xlink="http://www.w3.org/1999/xlink" content-type="arpha" xlink:type="simple">E733D3C0-D6F6-5642-BDF9-F65DC1233356</object-id>
            <tp:taxon-name-part taxon-name-part-type="genus">Picolistrus</tp:taxon-name-part>
          </tp:taxon-name><tp:taxon-authority>Majer, 1990</tp:taxon-authority><tp:nomenclature-citation-list><tp:nomenclature-citation><tp:taxon-name>
                <tp:taxon-name-part taxon-name-part-type="genus" reg="Picolistrus">Picolistrus</tp:taxon-name-part>
              </tp:taxon-name><comment> Majer, 1990 - <xref ref-type="bibr" rid="B12922118">Majer 1990</xref>: 377.</comment></tp:nomenclature-citation><tp:nomenclature-citation><tp:taxon-name>
                <tp:taxon-name-part taxon-name-part-type="genus">Dasytiscus</tp:taxon-name-part>
                <tp:taxon-name-part taxon-name-part-type="species">inhirsutus</tp:taxon-name-part>
              </tp:taxon-name><comment> Pic, 1922</comment></tp:nomenclature-citation></tp:nomenclature-citation-list></tp:nomenclature><tp:treatment-sec sec-type="Diagnosis"><title>Diagnosis</title><p>Body small-sized and stout, 1.3–3.0 mm in length. Upper body surface densely covered with very fine, short and recumbent pubescence. Lateral margins of pronotum and elytra fringed with erect hairs obliquely directed backwards (Fig. <xref ref-type="fig" rid="F12922039">1</xref>). Antennomeres 6–9 at most as wide as long, mostly transverse. All tibiae with fixed spines along the length of the outer face in both sexes and males with enlarged fixed spurs at the apical inner base of one or all tibiae (pro-, meso- and/or metatibiae); tarsi shorter than tibiae, tarsomeres 1–4 wider than long; tarsal claws symmetrical, with a pair of completely membranous appendages, which are about as long as claws. Abdominal sternite VIII completely separated, with median process often expressively reduced or absent in males (Fig. <xref ref-type="fig" rid="F12922041">2</xref>A). Apex of tegmen without any setae, not or slightly protruding apically (Fig. <xref ref-type="fig" rid="F12922041">2</xref>C); apical limb of median lobe elongate triangular at distal half and sharp at apex in ventral view (Fig. <xref ref-type="fig" rid="F12922041">2</xref>E), basal limb strongly bent ventrally, at an angle of at least 90˚ with the apical limb, apical limb prominently angled near middle, tapered apically and apex slightly incurved ventrally in lateral view (Fig. <xref ref-type="fig" rid="F12922041">2</xref>F). Spiculum gastrale (Fig. <xref ref-type="fig" rid="F12922041">2</xref>G) Y-shaped. Ovipositor (Fig. <xref ref-type="fig" rid="F12922043">3</xref>C) stout and membranous, gonostylus long and nearly cylindrical, transverse coxital baculus short and bisinuate, baculus long and oblique.</p></tp:treatment-sec><tp:treatment-sec sec-type="Distribution"><title>Distribution</title><p>China (Yunnan), Myanmar (Tenasserim) (Fig. <xref ref-type="fig" rid="F12922037">4</xref>).</p></tp:treatment-sec><tp:treatment-sec><!--Section generated to contain objects referenced in tp:taxon-treatment.--><fig id="F12922039" position="float" orientation="portrait"><object-id xmlns:xlink="http://www.w3.org/1999/xlink" content-type="arpha" xlink:type="simple">DCE27879-8069-5899-9053-0AFFA9F8E81F</object-id><object-id xmlns:xlink="http://www.w3.org/1999/xlink" content-type="doi" xlink:type="simple">10.3897/BDJ.13.e156603.figure1</object-id><label>Figure 1.</label><caption><p>Habitus of <italic><tp:taxon-name><tp:taxon-name-part taxon-name-part-type="genus" reg="Picolistrus">Picolistrus</tp:taxon-name-part><tp:taxon-name-part taxon-name-part-type="species" reg="flavoapicalis">flavoapicalis</tp:taxon-name-part></tp:taxon-name></italic> Y. Yang &amp; Miao, sp. nov., dorsal view: <bold>A</bold> male; <bold>B</bold> female. Scale bars: 1.0 mm.</p></caption><graphic xmlns:xlink="http://www.w3.org/1999/xlink" xlink:href="bdj-13-e156603-g001.jpg" position="float" id="oo_1311192.jpg" orientation="portrait" xlink:type="simple"><uri content-type="original_file" xlink:type="simple">https://binary.pensoft.net/fig/1311192</uri></graphic></fig><fig id="F12922041" position="float" orientation="portrait"><object-id xmlns:xlink="http://www.w3.org/1999/xlink" content-type="arpha" xlink:type="simple">949C59C8-B61F-5F01-B7BB-10420A890A02</object-id><object-id xmlns:xlink="http://www.w3.org/1999/xlink" content-type="doi" xlink:type="simple">10.3897/BDJ.13.e156603.figure2</object-id><label>Figure 2.</label><caption><p><italic><tp:taxon-name><tp:taxon-name-part taxon-name-part-type="genus" reg="Picolistrus">Picolistrus</tp:taxon-name-part><tp:taxon-name-part taxon-name-part-type="species" reg="flavoapicalis">flavoapicalis</tp:taxon-name-part></tp:taxon-name></italic> Y. Yang &amp; Miao, sp. nov., holotype, male: <bold>A</bold> abdominal sternite VIII, ventral view; <bold>B</bold> pygidium, dorsal view; <bold>C</bold> tegmen, ventral view; <bold>D</bold> tegmen, lateral view; <bold>E</bold> median lobe, ventral view; <bold>F</bold> median lobe, lateral view; <bold>G</bold> spiculum gastrale, ventral view. Scale bars: 0.2 mm.</p></caption><graphic xmlns:xlink="http://www.w3.org/1999/xlink" xlink:href="bdj-13-e156603-g002.jpg" position="float" id="oo_1311193.jpg" orientation="portrait" xlink:type="simple"><uri content-type="original_file" xlink:type="simple">https://binary.pensoft.net/fig/1311193</uri></graphic></fig><fig id="F12922043" position="float" orientation="portrait"><object-id xmlns:xlink="http://www.w3.org/1999/xlink" content-type="arpha" xlink:type="simple">B59BF9E0-14E6-564F-AB32-57CBE5885F9A</object-id><object-id xmlns:xlink="http://www.w3.org/1999/xlink" content-type="doi" xlink:type="simple">10.3897/BDJ.13.e156603.figure3</object-id><label>Figure 3.</label><caption><p><italic><tp:taxon-name><tp:taxon-name-part taxon-name-part-type="genus" reg="Picolistrus">Picolistrus</tp:taxon-name-part><tp:taxon-name-part taxon-name-part-type="species" reg="flavoapicalis">flavoapicalis</tp:taxon-name-part></tp:taxon-name></italic> Y. Yang &amp; Miao, sp. nov., paratype, female: <bold>A</bold> abdominal sternite VIII, ventral view; <bold>B</bold> pygidium, dorsal view; <bold>C</bold> ovipositor, ventral view. Scale bars: 0.2 mm.</p></caption><graphic xmlns:xlink="http://www.w3.org/1999/xlink" xlink:href="bdj-13-e156603-g003.jpg" position="float" id="oo_1311194.jpg" orientation="portrait" xlink:type="simple"><uri content-type="original_file" xlink:type="simple">https://binary.pensoft.net/fig/1311194</uri></graphic></fig><fig id="F12922037" position="float" orientation="portrait"><object-id xmlns:xlink="http://www.w3.org/1999/xlink" content-type="arpha" xlink:type="simple">FD78F039-A547-57B7-B681-689B1314166E</object-id><object-id xmlns:xlink="http://www.w3.org/1999/xlink" content-type="doi" xlink:type="simple">10.3897/BDJ.13.e156603.figure4</object-id><label>Figure 4.</label><caption><p>Distribution map of all <italic><tp:taxon-name><tp:taxon-name-part taxon-name-part-type="genus" reg="Picolistrus">Picolistrus</tp:taxon-name-part></tp:taxon-name></italic> species.</p></caption><graphic xmlns:xlink="http://www.w3.org/1999/xlink" xlink:href="bdj-13-e156603-g004.jpg" position="float" id="oo_1333571.jpg" orientation="portrait" xlink:type="simple"><uri content-type="original_file" xlink:type="simple">https://binary.pensoft.net/fig/1333571</uri></graphic></fig></tp:treatment-sec><ref-list><ref id="B12922118"><element-citation xmlns:xlink="http://www.w3.org/1999/xlink" publication-type="article" xlink:type="simple"><person-group person-group-type="author"><name name-style="western"><surname>Majer</surname><given-names>K.</given-names></name></person-group><year>1990</year><article-title>A new tribe <tp:taxon-name><tp:taxon-name-part taxon-name-part-type="tribe">Listrini</tp:taxon-name-part></tp:taxon-name> trib. n., including two new genera (<tp:taxon-name><tp:taxon-name-part taxon-name-part-type="order">Coleoptera</tp:taxon-name-part></tp:taxon-name>, <tp:taxon-name><tp:taxon-name-part taxon-name-part-type="family">Melyridae</tp:taxon-name-part></tp:taxon-name>)</article-title><source>Acta Entomologica Bohemoslovaka</source><volume>87</volume><fpage>368</fpage><lpage>384</lpage></element-citation></ref></ref-list></tp:taxon-treatment>
