# Supplementary material for: A remarkable new species of Picolistrus Majer, 1990 (Coleoptera, Dasytidae) from Yunnan, China
Source: Biodivers Data J. 2025 May 30;13:e156603. doi: 10.3897/BDJ.13.e156603 (PMC12144555; doi:10.3897/BDJ.13.e156603)
Supplement: XML Treatment for Picolistrus flavoapicalis [file BDJ.13.e156603-treatment2.xml]

<!DOCTYPE tp:taxon-treatment
  PUBLIC "-//TaxonX//DTD Taxonomic Treatment Publishing DTD v0 20100105//EN" "tax-treatment-NSO.dtd">
<tp:taxon-treatment xmlns:tp="http://www.plazi.org/taxpub"><tp:treatment-meta><mixed-citation publication-type="journal"><person-group><name><surname>Miao</surname><given-names>Jialin</given-names></name><name><surname>Liu</surname><given-names>Haoyu</given-names></name><name><surname>Tong</surname><given-names>Junbo</given-names></name><name><surname>Yang</surname><given-names>Xingke</given-names></name><name><surname>Yang</surname><given-names>Yuxia</given-names></name></person-group><article-title>A remarkable new species of <italic><tp:taxon-name><tp:taxon-name-part taxon-name-part-type="genus" reg="Picolistrus">Picolistrus</tp:taxon-name-part></tp:taxon-name></italic> Majer, 1990 (<tp:taxon-name><tp:taxon-name-part taxon-name-part-type="order">Coleoptera</tp:taxon-name-part></tp:taxon-name>, <tp:taxon-name><tp:taxon-name-part taxon-name-part-type="family">Dasytidae</tp:taxon-name-part></tp:taxon-name>) from Yunnan, China</article-title><source>Biodivers Data J</source><day>30</day><month>05</month><year>2025</year><volume>13</volume><pub-id pub-id-type="doi">10.3897/BDJ.13.e156603</pub-id></mixed-citation></tp:treatment-meta><tp:nomenclature><tp:taxon-name>
            <object-id xmlns:xlink="http://www.w3.org/1999/xlink" content-type="arpha" xlink:type="simple">E4C06286-62AC-5BAB-9BDD-48336AFB92FD</object-id>
            <tp:taxon-name-part taxon-name-part-type="genus">Picolistrus</tp:taxon-name-part>
            <tp:taxon-name-part taxon-name-part-type="species">flavoapicalis</tp:taxon-name-part>
          </tp:taxon-name><tp:taxon-authority>Y. Yang &amp; Miao</tp:taxon-authority><tp:taxon-status xmlns:xlink="http://www.w3.org/1999/xlink" xlink:type="simple">sp. nov.</tp:taxon-status></tp:nomenclature><tp:treatment-sec sec-type="materials"><title>Materials</title><list list-type="alpha-lower" list-content="occurrences"><list-item><p><bold>Type status:</bold> <named-content xmlns:xlink="http://www.w3.org/1999/xlink" content-type="dwc:typeStatus" xlink:type="simple">Holotype</named-content>. <bold>Occurrence:</bold> recordedBy: <named-content xmlns:xlink="http://www.w3.org/1999/xlink" content-type="dwc:recordedBy" xlink:type="simple">Shuyong Wang</named-content>; sex: <named-content xmlns:xlink="http://www.w3.org/1999/xlink" content-type="dwc:sex" xlink:type="simple">1 male</named-content>; lifeStage: <named-content xmlns:xlink="http://www.w3.org/1999/xlink" content-type="dwc:lifeStage" xlink:type="simple">adult</named-content>; occurrenceID: <named-content xmlns:xlink="http://www.w3.org/1999/xlink" content-type="dwc:occurrenceID" xlink:type="simple">B4EAE4E6-FD29-5102-B4D4-792FE13B6E74</named-content>; <bold>Location:</bold> country: <named-content xmlns:xlink="http://www.w3.org/1999/xlink" content-type="dwc:country" xlink:type="simple">China</named-content>; stateProvince: <named-content xmlns:xlink="http://www.w3.org/1999/xlink" content-type="dwc:stateProvince" xlink:type="simple">Yunnan</named-content>; county: <named-content xmlns:xlink="http://www.w3.org/1999/xlink" content-type="dwc:county" xlink:type="simple">Dêqên</named-content>; locality: <named-content xmlns:xlink="http://www.w3.org/1999/xlink" content-type="dwc:locality" xlink:type="simple">Meilishi village</named-content>; verbatimElevation: <named-content xmlns:xlink="http://www.w3.org/1999/xlink" content-type="dwc:verbatimElevation" xlink:type="simple">2200 m</named-content>; <bold>Event:</bold> year: <named-content xmlns:xlink="http://www.w3.org/1999/xlink" content-type="dwc:year" xlink:type="simple">1982</named-content>; month: <named-content xmlns:xlink="http://www.w3.org/1999/xlink" content-type="dwc:month" xlink:type="simple">7</named-content>; day: <named-content xmlns:xlink="http://www.w3.org/1999/xlink" content-type="dwc:day" xlink:type="simple">19</named-content>; <bold>Record Level:</bold> institutionID: <named-content xmlns:xlink="http://www.w3.org/1999/xlink" content-type="dwc:institutionID" xlink:type="simple">Institute of Zoology, Chinese Academy of Sciences</named-content>; institutionCode: <named-content xmlns:xlink="http://www.w3.org/1999/xlink" content-type="dwc:institutionCode" xlink:type="simple">IZAS</named-content></p></list-item><list-item><p><bold>Type status:</bold> <named-content xmlns:xlink="http://www.w3.org/1999/xlink" content-type="dwc:typeStatus" xlink:type="simple">Paratype</named-content>. <bold>Occurrence:</bold> recordedBy: <named-content xmlns:xlink="http://www.w3.org/1999/xlink" content-type="dwc:recordedBy" xlink:type="simple">Shuyong Wang</named-content>; sex: <named-content xmlns:xlink="http://www.w3.org/1999/xlink" content-type="dwc:sex" xlink:type="simple">5 females</named-content>; lifeStage: <named-content xmlns:xlink="http://www.w3.org/1999/xlink" content-type="dwc:lifeStage" xlink:type="simple">adult</named-content>; occurrenceID: <named-content xmlns:xlink="http://www.w3.org/1999/xlink" content-type="dwc:occurrenceID" xlink:type="simple">EF201593-6473-52D1-8101-CC060C451120</named-content>; <bold>Location:</bold> country: <named-content xmlns:xlink="http://www.w3.org/1999/xlink" content-type="dwc:country" xlink:type="simple">China</named-content>; stateProvince: <named-content xmlns:xlink="http://www.w3.org/1999/xlink" content-type="dwc:stateProvince" xlink:type="simple">Yunnan</named-content>; county: <named-content xmlns:xlink="http://www.w3.org/1999/xlink" content-type="dwc:county" xlink:type="simple">Dêqên</named-content>; locality: <named-content xmlns:xlink="http://www.w3.org/1999/xlink" content-type="dwc:locality" xlink:type="simple">Meilishi village</named-content>; verbatimElevation: <named-content xmlns:xlink="http://www.w3.org/1999/xlink" content-type="dwc:verbatimElevation" xlink:type="simple">2200 m</named-content>; <bold>Event:</bold> year: <named-content xmlns:xlink="http://www.w3.org/1999/xlink" content-type="dwc:year" xlink:type="simple">1982</named-content>; month: <named-content xmlns:xlink="http://www.w3.org/1999/xlink" content-type="dwc:month" xlink:type="simple">7</named-content>; day: <named-content xmlns:xlink="http://www.w3.org/1999/xlink" content-type="dwc:day" xlink:type="simple">19</named-content>; <bold>Record Level:</bold> institutionID: <named-content xmlns:xlink="http://www.w3.org/1999/xlink" content-type="dwc:institutionID" xlink:type="simple">Institute of Zoology, Chinese Academy of Sciences</named-content>; institutionCode: <named-content xmlns:xlink="http://www.w3.org/1999/xlink" content-type="dwc:institutionCode" xlink:type="simple">IZAS</named-content></p></list-item></list></tp:treatment-sec><tp:treatment-sec sec-type="Description"><title>Description</title><p><bold>Male</bold> (Fig. <xref ref-type="fig" rid="F12922039">1</xref>A). Body length 2.25 mm, width 0.78 mm.</p><p>Body black with slight lustre, elytral apices brownish-yellow. Antennomeres 1 blackish-brown, 2–11 brownish and gradually darkened towards apex. Legs brownish-yellow, with femora, tibiae and tarsomeres more or less darkened at apices. Body surface densely and shallowly punctate, densely covered with short and recumbent light yellow pubescence, pubescence on pronotum directing medially and posteriorly towards the mid-point of posterior margin.</p><p>Eyes moderately prominent, head width across eyes feebly wider than anterior margin of pronotum. Antennae extending to posterior 1/8 length of pronotum when inclined, with antennomeres 1 nearly conical, 2 ellipsoidal, 3–5 triangular and longer than wide, 6–10 globular, 11 fusiform, 1.5 times as long as wide.</p><p>Pronotum transverse and 1.2 times as wide as long, widest behind middle, anterior and posterior margins slightly arcuate, lateral margins arcuate with sparse crenation, anterior and posterior angles widely rounded. Elytra subparallel-sided, 1.9 times longer than humeral width, 2.3 times longer than pronotum, elytral edges fine, but distinct, rounded at apices. Protibia and mesotibia each with a concave, lamellate fixed spur at apical inner base.</p><p>Abdominal sternite VIII (Fig. <xref ref-type="fig" rid="F12922041">2</xref>A) strongly transverse and bilobed, rectangularly emarginate at posterior margin, acute at antero-lateral angles, present with a very short median process, surface covered with a few erect setae near posterior margin. Pygidium (Fig. <xref ref-type="fig" rid="F12922041">2</xref>B) slightly longitudinal, 1.2 times longer than wide, feebly narrowed posteriorly, slightly arcuate at anterior margin, not emarginate at posterior margin, with antero-lateral angles protruding and acute at apices, surface covered with a few long erect setae and short erect hairs along posterior margin.</p><p>Aedeagus: tegmen (Fig. <xref ref-type="fig" rid="F12922041">2</xref>C) with an elliptic subapical ring extending beyond middle from apical 1/8, both apex and base approximately triangular in ventral view; median lobe with apical limb more than 9.0 times longer than basal width in lateral view (Fig. <xref ref-type="fig" rid="F12922041">2</xref>F). Spiculum gastrale (Fig. <xref ref-type="fig" rid="F12922041">2</xref>G) with basal trunk shorter than apical branch.</p><p><bold>Female</bold> (Fig. <xref ref-type="fig" rid="F12922039">1</xref>B). Similar to male, but body larger, 2.49–2.54 mm in length, 0.82–0.83 mm in width. Antennae slightly shorter, extending to posterior 1/4 length of pronotum when inclined, with antennomeres 6–10 slightly transverse. Pronotum 1.3 times as wide as long. Elytra distinctly dilated across apical third, 2.1 times longer than humeral width, 2.5 times longer than pronotum. Each tibia with two ordinary, sharp spurs at apical inner base. Abdominal sternite VIII (Fig. <xref ref-type="fig" rid="F12922043">3</xref>A) bilobed, with antero-lateral angles acute, median process very slender and distinctly extending beyond antero-lateral angles. Pygidium (Fig. <xref ref-type="fig" rid="F12922043">3</xref>B) shallowly emarginate in middle of anterior margin, not emarginate at posterior margin, with antero-lateral angles obviously protruding and round at apices.</p></tp:treatment-sec><tp:treatment-sec sec-type="Diagnosis"><title>Diagnosis</title><p>This species can be easily distinguished from all other species of <italic><tp:taxon-name><tp:taxon-name-part taxon-name-part-type="genus" reg="Picolistrus">Picolistrus</tp:taxon-name-part></tp:taxon-name></italic> by the bicoloured elytra, which are black and brownish-yellow at apices (Fig. <xref ref-type="fig" rid="F12922039">1</xref>), tegmen sharp at apex in ventral view (Fig. <xref ref-type="fig" rid="F12922041">2</xref>C) and apical limb of median lobe slender, more than 9.0 times longer than basal width (Fig. <xref ref-type="fig" rid="F12922041">2</xref>F). In comparison, the elytra of all others are uniformly black or brown, except for <italic><tp:taxon-name><tp:taxon-name-part taxon-name-part-type="genus" reg="Picolistrus">P.</tp:taxon-name-part><tp:taxon-name-part taxon-name-part-type="species" reg="palleatus">palleatus</tp:taxon-name-part></tp:taxon-name></italic> Majer 1990, whose elytra are testaceous with a large shadowy spot around black scutellum. Tegmen of all others are broadly rounded (<xref ref-type="bibr" rid="B12922118">Majer (1990)</xref>: fig. 71; <xref ref-type="bibr" rid="B12922216">Plonski (2016)</xref>: fig. 3) or slightly emarginate at apex (<xref ref-type="bibr" rid="B12922118">Majer (1990)</xref>: fig. 52). Apical limb of median lobe is less elongate, at most 6.0 times longer than basal width in others (<xref ref-type="bibr" rid="B12922118">Majer (1990)</xref>: figs. 53, 69, 72 and 73; <xref ref-type="bibr" rid="B12922216">Plonski (2016)</xref>: fig. 2).</p></tp:treatment-sec><tp:treatment-sec sec-type="Etymology"><title>Etymology</title><p>The species epithet is derived from the Latin <italic>flavus</italic> (yellow) and <italic>apicalis</italic> (of or belonging to an apex), referring to its elytra with brownish-yellow apices.</p></tp:treatment-sec><tp:treatment-sec sec-type="Distribution"><title>Distribution</title><p>China (Yunnan) (Fig. <xref ref-type="fig" rid="F12922037">4</xref>).</p></tp:treatment-sec><tp:treatment-sec><!--Section generated to contain objects referenced in tp:taxon-treatment.--><fig id="F12922039" position="float" orientation="portrait"><object-id xmlns:xlink="http://www.w3.org/1999/xlink" content-type="arpha" xlink:type="simple">DCE27879-8069-5899-9053-0AFFA9F8E81F</object-id><object-id xmlns:xlink="http://www.w3.org/1999/xlink" content-type="doi" xlink:type="simple">10.3897/BDJ.13.e156603.figure1</object-id><label>Figure 1.</label><caption><p>Habitus of <italic><tp:taxon-name><tp:taxon-name-part taxon-name-part-type="genus" reg="Picolistrus">Picolistrus</tp:taxon-name-part><tp:taxon-name-part taxon-name-part-type="species" reg="flavoapicalis">flavoapicalis</tp:taxon-name-part></tp:taxon-name></italic> Y. Yang &amp; Miao, sp. nov., dorsal view: <bold>A</bold> male; <bold>B</bold> female. Scale bars: 1.0 mm.</p></caption><graphic xmlns:xlink="http://www.w3.org/1999/xlink" xlink:href="bdj-13-e156603-g001.jpg" position="float" id="oo_1311192.jpg" orientation="portrait" xlink:type="simple"><uri content-type="original_file" xlink:type="simple">https://binary.pensoft.net/fig/1311192</uri></graphic></fig><fig id="F12922041" position="float" orientation="portrait"><object-id xmlns:xlink="http://www.w3.org/1999/xlink" content-type="arpha" xlink:type="simple">949C59C8-B61F-5F01-B7BB-10420A890A02</object-id><object-id xmlns:xlink="http://www.w3.org/1999/xlink" content-type="doi" xlink:type="simple">10.3897/BDJ.13.e156603.figure2</object-id><label>Figure 2.</label><caption><p><italic><tp:taxon-name><tp:taxon-name-part taxon-name-part-type="genus" reg="Picolistrus">Picolistrus</tp:taxon-name-part><tp:taxon-name-part taxon-name-part-type="species" reg="flavoapicalis">flavoapicalis</tp:taxon-name-part></tp:taxon-name></italic> Y. Yang &amp; Miao, sp. nov., holotype, male: <bold>A</bold> abdominal sternite VIII, ventral view; <bold>B</bold> pygidium, dorsal view; <bold>C</bold> tegmen, ventral view; <bold>D</bold> tegmen, lateral view; <bold>E</bold> median lobe, ventral view; <bold>F</bold> median lobe, lateral view; <bold>G</bold> spiculum gastrale, ventral view. Scale bars: 0.2 mm.</p></caption><graphic xmlns:xlink="http://www.w3.org/1999/xlink" xlink:href="bdj-13-e156603-g002.jpg" position="float" id="oo_1311193.jpg" orientation="portrait" xlink:type="simple"><uri content-type="original_file" xlink:type="simple">https://binary.pensoft.net/fig/1311193</uri></graphic></fig><fig id="F12922043" position="float" orientation="portrait"><object-id xmlns:xlink="http://www.w3.org/1999/xlink" content-type="arpha" xlink:type="simple">B59BF9E0-14E6-564F-AB32-57CBE5885F9A</object-id><object-id xmlns:xlink="http://www.w3.org/1999/xlink" content-type="doi" xlink:type="simple">10.3897/BDJ.13.e156603.figure3</object-id><label>Figure 3.</label><caption><p><italic><tp:taxon-name><tp:taxon-name-part taxon-name-part-type="genus" reg="Picolistrus">Picolistrus</tp:taxon-name-part><tp:taxon-name-part taxon-name-part-type="species" reg="flavoapicalis">flavoapicalis</tp:taxon-name-part></tp:taxon-name></italic> Y. Yang &amp; Miao, sp. nov., paratype, female: <bold>A</bold> abdominal sternite VIII, ventral view; <bold>B</bold> pygidium, dorsal view; <bold>C</bold> ovipositor, ventral view. Scale bars: 0.2 mm.</p></caption><graphic xmlns:xlink="http://www.w3.org/1999/xlink" xlink:href="bdj-13-e156603-g003.jpg" position="float" id="oo_1311194.jpg" orientation="portrait" xlink:type="simple"><uri content-type="original_file" xlink:type="simple">https://binary.pensoft.net/fig/1311194</uri></graphic></fig><fig id="F12922037" position="float" orientation="portrait"><object-id xmlns:xlink="http://www.w3.org/1999/xlink" content-type="arpha" xlink:type="simple">FD78F039-A547-57B7-B681-689B1314166E</object-id><object-id xmlns:xlink="http://www.w3.org/1999/xlink" content-type="doi" xlink:type="simple">10.3897/BDJ.13.e156603.figure4</object-id><label>Figure 4.</label><caption><p>Distribution map of all <italic><tp:taxon-name><tp:taxon-name-part taxon-name-part-type="genus" reg="Picolistrus">Picolistrus</tp:taxon-name-part></tp:taxon-name></italic> species.</p></caption><graphic xmlns:xlink="http://www.w3.org/1999/xlink" xlink:href="bdj-13-e156603-g004.jpg" position="float" id="oo_1333571.jpg" orientation="portrait" xlink:type="simple"><uri content-type="original_file" xlink:type="simple">https://binary.pensoft.net/fig/1333571</uri></graphic></fig></tp:treatment-sec><ref-list><ref id="B12922118"><element-citation xmlns:xlink="http://www.w3.org/1999/xlink" publication-type="article" xlink:type="simple"><person-group person-group-type="author"><name name-style="western"><surname>Majer</surname><given-names>K.</given-names></name></person-group><year>1990</year><article-title>A new tribe <tp:taxon-name><tp:taxon-name-part taxon-name-part-type="tribe">Listrini</tp:taxon-name-part></tp:taxon-name> trib. n., including two new genera (<tp:taxon-name><tp:taxon-name-part taxon-name-part-type="order">Coleoptera</tp:taxon-name-part></tp:taxon-name>, <tp:taxon-name><tp:taxon-name-part taxon-name-part-type="family">Melyridae</tp:taxon-name-part></tp:taxon-name>)</article-title><source>Acta Entomologica Bohemoslovaka</source><volume>87</volume><fpage>368</fpage><lpage>384</lpage></element-citation></ref><ref id="B12922216"><element-citation xmlns:xlink="http://www.w3.org/1999/xlink" publication-type="article" xlink:type="simple"><person-group person-group-type="author"><name name-style="western"><surname>Plonski</surname><given-names>I. S.</given-names></name></person-group><year>2016</year><article-title>A new species of <italic><tp:taxon-name><tp:taxon-name-part taxon-name-part-type="genus" reg="Picolistrus">Picolistrus</tp:taxon-name-part></tp:taxon-name></italic> Majer (<tp:taxon-name><tp:taxon-name-part taxon-name-part-type="order">Coleoptera</tp:taxon-name-part></tp:taxon-name>: <tp:taxon-name><tp:taxon-name-part taxon-name-part-type="family">Dasytidae</tp:taxon-name-part></tp:taxon-name>) from China</article-title><source>Zeitschrift der Arbeitsgemeinschaft Österreichischer Entomologen</source><volume>68</volume><fpage>13</fpage><lpage>16</lpage></element-citation></ref></ref-list></tp:taxon-treatment>
